# Supplementary material for: Safe, accurate, and precise sulfur isotope analyses of arsenides, sulfarsenides, and arsenic and mercury sulfides by conversion to barium sulfate before EA/IRMS
Source: Anal Bioanal Chem. 2022 Jan 23;414(6):2163–79. doi: 10.1007/s00216-021-03854-y (PMC8821489; doi:10.1007/s00216-021-03854-y)
Supplement: Supplementary file 2 — Supplementary file2 (XLSX 16 KB) [file 216_2021_3854_MOESM2_ESM.xlsx]

## Sheet: Table_S1
ID	Material	Theor_TS	TS_dirEA	1sigma-TS_dirEA	2-SE TS_dirEA	RE TS_dirEA	nr-TS_dirEA	%-recov-all	%-recov-sel	%Relative diff% Agreement	TS_BaCl2	1sigma_TS_BaCl2	2 SE-TS_BaCl2	RE-TS_BaCl2	n-TS_BaCl2	%-recov-all	%-recov-sel	%Relative diff% Agreement	Diff-R
NBS 127	Barite	13.74	13.43	0.71	0.37	5.28667	14	97.7438	97.7438	2.25619	13.26	1.6	1.56	12.0664	4	96.5066	96.5066	3.49345	1.23726
IAEA-S-4	Sulfur	100	98.95	1.03	0.71	1.04093	8	98.95	98.95	1.05	96.24	2.12	2.94	2.20283	4	96.24	96.24	3.76	2.71
NBS 122	Sphalerite	32.83	29.43	1.39	0.86	4.72307	10	89.6436			27.55	4.17	5.78	15.1361	4	83.9171			5.72647
NBS 123	Sphalerite	32.83	32.5	0.85	0.53	2.61538	10	98.9948	98.9948	1.00518	31.37	2.08	2.88	6.63054	4	95.5528	95.5528	4.44715	3.44197
UNIL-UVA-sulfate	BaSO4	13.74	13.86	0.47	0.24	3.39105	15	100.873	100.873	-0.873362	13.17	0.95	0.94	7.21336	4	95.8515	95.8515	4.14847	5.02183
UNIL-Fx-sulfate	BaSO4	13.74	13.51	0.83	0.52	6.1436	10	98.3261	98.3261	1.67394	12.53	0.88	0.77	7.02314	4	91.1936	91.1936	8.8064	7.13246
UNIL-PyE	Pyrite	53.45	37.05	1.31	0.7	3.53576	14	69.3171			36.61	2.33	1.86	6.36438	4	68.4939			0.823199
UNIL-Cinnabar	Cinnabar	13.78	13.79	0.3	0.17	2.17549	12	100.073	100.073	-0.0725689	13.49	0.78	0.83	5.78206	4	97.8955	97.8955	2.1045	2.17707
Min	Min	13.74	13.43	0.3	0.17	1.04093	8	69.3171	97.7438	-0.873362	12.53	0.78	0.77	2.20283	Min	68.4939	91.1936	2.1045	0.823199
Max	Max	100	98.95	1.39	0.86	6.1436	15	100.873	100.873	2.25619	96.24	4.17	5.78	15.1361	Max	97.8955	97.8955	8.8064	7.13246
Average	Average	34.2637	31.565	0.86125	0.5125	3.614	11.625	94.2402	99.1601	0.839896	30.5275	1.86375	2.195	7.80235	Average	90.7064	95.54	4.46	3.53378
STD	STD	30.1821	28.9347	0.378245	0.241173	1.69747	2.50357	10.6507	1.14375	1.14375	28.2295	1.11454	1.68442	3.99638	STD	10.0401	2.27864	2.27864	2.23995
		Correl Theor vs direct EA/IRMS									Correl Theor vs BaSO4-EA/IRMS
		0.9826									0.983948
											Correl Direct-BaSO4
											0.999842
