# Supplementary material for: Safe, accurate, and precise sulfur isotope analyses of arsenides, sulfarsenides, and arsenic and mercury sulfides by conversion to barium sulfate before EA/IRMS
Source: Anal Bioanal Chem. 2022 Jan 23;414(6):2163–79. doi: 10.1007/s00216-021-03854-y (PMC8821489; doi:10.1007/s00216-021-03854-y)
Supplement: Supplementary file 3 — Supplementary file3 (XLSX 14 KB) [file 216_2021_3854_MOESM3_ESM.xlsx]

## Sheet: Table_S2
NBS 127	Barite	21.12	0.22	21.05	0.38	0.2	14	20.98	0.43	0.42	4	-0.07	-0.14	-0.07
IAEA-S-4	Sulfur	16.9	0.12	17.09	0.18	0.12	8	16.62	0.27	0.27	4	0.19	-0.28	-0.47
NBS 122	Sphalerite	0.18	0.14	-0.01	0.17	0.11	10	0.31	0.11	0.11	4	-0.19	0.13	0.32
NBS 123	Sphalerite	17.09	0.31	17.22	0.22	0.14	10	17.08	0.29	0.29	4	0.13	-0.01	-0.14
UNIL-UVA-sulfate	BaSO4	12.73	0.21	12.66	0.23	0.12	15	12.99	0.34	0.28	6	-0.07	0.26	0.33
UNIL-Fx-sulfate	BaSO4	17.82	0.22	17.86	0.26	0.16	10	18.02	0.25	0.24	4	0.04	0.2	0.16
UNIL-PyE	Pyrite	-6.72	0.19	-6.69	0.2	0.09	18	-6.74	0.43	0.34	6	0.03	-0.02	-0.05
UNIL-Cinnabar	Cinnabar	15.81	0.15	15.79	0.14	0.08	11	15.67	0.25	0.24	4	-0.02	-0.14	-0.12
Min		-6.72	0.12	-6.69	0.14	0.08	8	-6.74	0.11	0.11	4	-0.19	-0.28	-0.47
Max		21.12	0.31	21.05	0.38	0.2	18	20.98	0.43	0.42	6	0.19	0.26	0.33
Average		11.8663	0.195	11.8712	0.2225	0.1275	12	11.8663	0.29625	0.27375	4.5	0.005	-2.08167e-16	-0.005
STD		9.79812	0.0602376	9.83886	0.0738241	0.0388219	3.33809	9.75545	0.105144	0.0887915	0.92582	0.120475	0.186164	0.266994
		Correl Theor vs direct EA/IRMS		Correl Dir vs BaSO4-EA/IRMS			Correl Theor vsBaSo4-EA/IRMS
		0.999933		0.999828			0.999828
