# Supplementary material for: Safe, accurate, and precise sulfur isotope analyses of arsenides, sulfarsenides, and arsenic and mercury sulfides by conversion to barium sulfate before EA/IRMS
Source: Anal Bioanal Chem. 2022 Jan 23;414(6):2163–79. doi: 10.1007/s00216-021-03854-y (PMC8821489; doi:10.1007/s00216-021-03854-y)
Supplement: Supplementary file 4 — Supplementary file4 (XLSX 17 KB) [file 216_2021_3854_MOESM4_ESM.xlsx]

## Sheet: Table_S3
ID	TS_dirEA	SD-TS_dirEA	RSD_direct EA/IRMS	2SE-TS_dirEA	d34S_dirEA	SD-d34S_dirEA	2SE-d34S_dirEA	n-d34S_dirEA	ID	TS_BaCl2	TS_BaCl2	SD-TS_BaCl2	RSD_sulf_BaSO4	RSD_arsen_BaSO4	2SE-TS_BaCl2	d34S_BaCl2	d34S_BaCl2	SD-d34S_BaCl2	2SE-d34S_BaCl2	n-d34S_BaCl2
MR-BAZ-SAr-04									MR-BAZ-SAr-04		1.62	0.31		19.1358	0.3	-8.31		0.19	0.18	4
MR-BAZ-SAr-14									MR-BAZ-SAr-14		2.21	0.36		16.2896	0.49	-7.63		0.14	0.2	2
MR-BAZ-SAr-15									MR-BAZ-SAr-15		1.16	0.27		23.2759	0.37	-5.21		0.07	0.1	2
MR-BAZ-SAr-18									MR-BAZ-SAr-18		0.32	0.11		34.375	0.15	4.91		0.28	0.39	2
MR-BAZ-SAr-19									MR-BAZ-SAr-19		0.64	0.33		51.5625	0.46	1		0.13	0.18	2
MK-Rlg-1	30.05	0.79	2.62895	1.09	-3.31	0.15	0.2	2	MK-Rlg-1	28.98		0.85	2.93306		1.18		-2.95	0.33	0.46	2
MK-Rlg-2	32.56	0.55	1.68919	0.76	-4.43	0.09	0.12	2	MK-Rlg-2	30.52		1.39	1.92		1.76		-4.37	0.21	0.28	2
USA-Rlg-1	31.75	0.42	1.32283	0.58	3.75	0.08	0.11	2	USA-Rlg-1	28.21		0.94	3.33215		1.31		3.55	0.18	0.25	2
MK-Orp-1	33.72	0.19	0.563464	0.26	-1.3	0.47	0.66	2	MK-Orp-1	30.54		1.14	3.73281		1.58		-1.51	0.15	0.21	2
MK-Orp-2	36.88	1.03	2.79284	1.43	-1.71	0.29	0.41	2	MK-Orp-2	34.72		2.59	7.45968		3.59		-1.63	0.28	0.37	2
MK-Orp-3	35.58	1.43	4.01911	1.99	-1.13	0.2	0.28	2	MK-Orp-3	35.74							-1.18			1
RO-Orp-1	36.06	1.49	4.132	2.06	1.25	0.12	0.16	2	RO-Orp-1	35.36		2.18	6.16516		3.02		1.06	0.17	0.24	2
NOR-Apy-1	16.16	0.63	3.89851	0.62	6.02	0.05	0.05	4	NOR-Apy-1	15.19		0.95	6.25411		1.32		5.87	0.34	0.47	2
NOR-Apy-2	16.54	0.16	0.967352	0.16	6	0.1	0.09	4	NOR-Apy-2	16.57		1.08	6.5178		1.46		6.11	0.27	0.38	2
NOR-Apy-3	16.33	0.31	1.89835	0.31	-0.42	0.05	0.05	4	NOR-Apy-3	15.33		1.36	8.87149		1.88		-0.68	0.22	0.3	2
BULG-Apy-1	20.9	0.1	0.478469	0.1	4.16	0.22	0.21	4	BULG-Apy-1	19.46		1.74	8.94142		2.41		4.11	0.29	0.4	2
BULG-Apy-2	16.03	0.28	1.74672	0.27	4.07	0.13	0.13	4	BULG-Apy-2	15.87		1.86	11.7202		2.57		4.34	0.25	0.35	2
SLO-ID-Cin-2	13.67	0.13	0.950988	0.1	-2.45	0.16	0.13	6	SLO-ID-Cin-2	13.18		1.05	7.96662		1.46		-2.21	0.2	0.28	5
SLO-ID-Cin-4b	13.65	0.17	1.24542	0.14	-1.34	0.11	0.09	6	SLO-ID-Cin-4b	12.83		0.93	7.24864		1.28		-1.15	0.3	0.41	3
SLO-ID-Cin-171	9.51	0.24	2.52366	0.33	-4.13	0.14	0.19	2	SLO-ID-Cin-171	9.89		1.13	11.4257		1.56		-3.72	0.21	0.29	2
ES-ALM-Cin-1	13.72	0.2	1.45773	0.28	4.93	0.21	0.29	2	ES-ALM-Cin-1	13.01		1.51	11.6065		2.09		4.73	0.17	0.23	2
ES-ENT-Cin-1	6.85	0.14	2.0438	0.19	8.56	0.13	0.17	2	ES-ENT-Cin-1	6.93		0.17	2.4531		0.24		8.3	0.22	0.3	2
Min	6.85	0.1	0.478469	0.1	-4.43	0.05	0.05	2	Min	6.93	0.32	0.11	1.92	16.2896	0.15	-8.31	-4.37	0.07	0.1	1
Max	36.88	1.49	4.132	2.06	8.56	0.47	0.66	6	Max	35.74	2.21	2.59	11.7202	51.5625	3.59	4.91	8.3	0.34	0.47	5
Mean	22.3506	0.485882	2.02114	0.627647	1.08941	0.158824	0.196471	3.05882	Mean	21.3135	1.19	1.05952	6.78428	28.9278	1.45143	-3.048	1.09824	0.219048	0.298571	2.22727
STD	10.4171	0.448721	1.16076	0.640474	4.0361	0.101912	0.151284	1.43486	STD	9.79384	0.75591	0.674629	3.26042	14.401	0.938703	5.76788	3.92618	0.0701359	0.0993119	0.81251
				Correl TS_EA/IRMS-direct vs BaSO4-EA/RMS				Correl d34S_EA/IRMS-direct vs BaSO4-EA/RMS
				0.995638				0.998788
